# Supplementary material for: The Siderophore Phymabactin Facilitates the Growth of the Legume Symbiont Paraburkholderia phymatum in Aluminium-Rich Martian Soil
Source: Life (Basel). 2025 Jun 30;15(7):1044. doi: 10.3390/life15071044 (PMC12297923; doi:10.3390/life15071044)
Supplement: Supplementary file 1 [file life-15-01044-s001.zip]

Archive with 2 entries (2 files):
- life-3596291-supplementary.pdf
- life-3596291-supplementary.xlsx
