# Supplementary material for: The Siderophore Phymabactin Facilitates the Growth of the Legume Symbiont Paraburkholderia phymatum in Aluminium-Rich Martian Soil
Source: Life (Basel). 2025 Jun 30;15(7):1044. doi: 10.3390/life15071044 (PMC12297923; doi:10.3390/life15071044)
Supplement: Supplementary file 1 [file life-15-01044-s001.zip › life-3596291-supplementary.xlsx]

## Sheet: Feuil1
			Table S2. Iron and aluminium concentrations in 1 L of medium containing 40g of MMS-2.
					Iron	Aluminium
				Chemical formula in MMS-2	Fe2O3	Al2O3
				Mass in MMS-2	18.4% x 40 g = 7.4 g	13.1% x 40 g = 5.2 g
				Molecular weight	159.7 g/mol	102.0 g/mol
				Absolute amount of metal salt in 40 g of MMS-2	7.4 g / 159.7 g/mol	5.2 g / 102 g/mol
					= 0.046 mol	= 0.051 mol
				Absolute amount of metal ion in 40 g of MMS-2	2 x 0.046 mol = 0.092 M	2 x 0.051 mol = 0.102 M
